# Supplementary material for: Purifying selection enduringly acts on the sequence evolution of highly expressed proteins in Escherichia coli
Source: G3 (Bethesda). 2022 Sep 8;12(11):jkac235. doi: 10.1093/g3journal/jkac235 (PMC9635659; doi:10.1093/g3journal/jkac235)
Supplement: jkac235_Supplemental_Table_S1 [file jkac235_supplemental_table_s1.xls]

## Sheet: Table S1
Table S1. List of gene expression data used for intraspecies comparative analysis
GEO accession	# of samples	Title	Citation	PMID	DOI
GSE6992	18	Expression data from a paraquat time course experiment in wild type and SoxR deficient strains	Blanchard JL, Wholey WY, Conlon EM, Pomposiello PJ. Rapid changes in gene expression dynamics in response to superoxide reveal SoxRS-dependent and independent transcriptional networks. PLoS One 2007 Nov 14;2(11):e1186. PMID: 18000553	18000553	10.1371/annotation/5cba04eb-5172-43a7-ad92-10efcd3858c9
GSE9178	8	Genome-wide transcriptional response of an Avian Pathogenic Escherichia coli (APEC) Pst Mutant	Crépin S, Lamarche MG, Garneau P, Séguin J et al. Genome-wide transcriptional response of an avian pathogenic Escherichia coli (APEC) pst mutant. BMC Genomics 2008 Nov 28;9:568.	19038054	10.1186/1471-2164-9-568
GSE10159	18	Expression of Escherichia coli treated with cefsulodin and mecillinam, alone at the minimum inhibitory concentration	Laubacher ME, Ades SE. The Rcs phosphorelay is a cell envelope stress response activated by peptidoglycan stress and contributes to intrinsic antibiotic resistance. J Bacteriol 2008 Mar;190(6):2065-74.	18192383	10.1128/JB.01740-07
GSE10345	20	Genome-wide analysis of transcriptional termination in E. coli	Cardinale CJ, Washburn RS, Tadigotla VR, Brown LM et al. Termination factor Rho and its cofactors NusA and NusG silence foreign DNA in E. coli. Science2008 May 16;320(5878):935-8.	18487194	10.1126/science.1152763
GSE11932	2	Comparison between E. coli K-12 MG1655 and E. coli K-12 LVM100 delta 5 TA mutant on biofilm cell development	Kim Y, Wang X, Ma Q, Zhang XS et al. Toxin-antitoxin systems in Escherichia coli influence biofilm formation through YjgK (TabA) and fimbriae. J Bacteriol2009 Feb;191(4):1258-67.	19060153	10.1128/JB.01465-08
GSE13589	12	Gene expression of E. coli MG1655 pOX38Km at the outside and inside of biofilms	Ito A, May T, Taniuchi A, Kawata K et al. Localized expression profiles of rpoS in Escherichia coli biofilms. Biotechnol Bioeng 2009 Aug 1;103(5):975-83.	19288441	1002/bit.22305
GSE13982	8	Effect of CORM-2 on E. coli transcriptome	Nobre LS, Al-Shahrour F, Dopazo J, Saraiva LM. Exploring the antimicrobial action of a carbon monoxide-releasing compound through whole-genome transcription profiling of Escherichia coli. Microbiology 2009 Mar;155(Pt 3):813-24.	19246752	10.1099/mic.0.023911-0
GSE17853	2	E. coli K-12 hha hns: pCA24N-hnsK57N vs pCA24N-hns biofilm	Hong SH, Wang X, Wood TK. Controlling biofilm formation, prophage excision and cell death by rewiring global regulator H-NS of Escherichia coli. Microb. Biotechnol. 3: 344-356 (2010).	21255333	10.1111/j.1751-7915.2010.00164.x
GSE18935	8	Effects on small RNA MgrR in Escherichia coli	Moon K, Gottesman S. A PhoQ/P-regulated small RNA regulates sensitivity of Escherichia coli to antimicrobial peptides. Mol Microbiol 2009 Dec;74(6):1314-30.	19889087	10.1111/j.1365-2958.2009.06944.x
GSE19655	6	Reprogramming of anaerobic metabolism by the FnrS Small RNA	Durand S, Storz G. Reprogramming of anaerobic metabolism by the FnrS small RNA. Mol Microbiol 2010 Mar;75(5):1215-31.	20070527	10.1111/j.1365-2958.2010.07044.x
GSE20095	9	Antagonistic regulation of motility and other cellular functions by RpoN and RpoS in Escherichia coli	Dong T, Yu R, Schellhorn H. Antagonistic regulation of motility and transcriptome expression by RpoN and RpoS in Escherichia coli. Mol Microbiol 2011 Jan;79(2):375-86.	21219458	10.1111/j.1365-2958.2010.07449.x
GSE21551	8	Expression Data from Escherichia coli grown to mid-log growth phase.	Strader MB, Costantino N, Elkins CA, Chen CY et al. A proteomic and transcriptomic approach reveals new insight into beta-methylthiolation of Escherichia coli ribosomal protein S12. Mol Cell Proteomics 2011 Mar;10(3):M110.005199.	21169565	10.1074/mcp.M110.005199
GSE21820	4	Genome-wide characterization of PhoB binding profile in Escherichia coli (gene expression data)	Yang C, Huang TW, Wen SY, Chang CY et al. Genome-wide PhoB binding and gene expression profiles reveal the hierarchical gene regulatory network of phosphate starvation in Escherichia coli. PLoS One 2012;7(10):e47314.	23071782	10.1371/journal.pone.0047314
GSE22207	4	Identification of promoter sequence elements involved in specific recognition by the σS subunit of bacterial RNA polymerase.	Maciag A, Peano C, Pietrelli A, Egli T et al. In vitro transcription profiling of the σS subunit of bacterial RNA polymerase: re-definition of the σS regulon and identification of σS-specific promoter sequence elements. Nucleic Acids Res2011 Jul;39(13):5338-55.	21398637	10.1093/nar/gkr129
GSE24524	8	Identification of genes induced on nitrate, role of OxyR	Seth D, Hausladen A, Wang YJ, Stamler JS. Endogenous protein S-Nitrosylation in E. coli: regulation by OxyR. Science 2012 Apr 27;336(6080):470-3.	22539721	10.1126/science.1215643
GSE24875	6	The base pairing RNA Spot 42 participates in a multi-output feedforward loop to help enact catabolite repression in Escherichia coli	Beisel CL, Storz G. The base-pairing RNA spot 42 participates in a multioutput feedforward loop to help enact catabolite repression in Escherichia coli. Mol Cell 2011 Feb 4;41(3):286-97.	21292161	10.1016/j.molcel.2010.12.027
GSE25318	4	Expanding the Pathways of Manganese Homeostasis: Role of a Small Manganese Chaperone Protein, MntS	Waters LS, Sandoval M, Storz G. The Escherichia coli MntR miniregulon includes genes encoding a small protein and an efflux pump required for manganese homeostasis. J Bacteriol 2011 Nov;193(21):5887-97.	21908668	10.1128/JB.05872-11
GSE26588	8	Transcriptome analysis of E. coli MG1655	Cho BK, Federowicz SA, Embree M, Park YS et al. The PurR regulon in Escherichia coli K-12 MG1655. Nucleic Acids Res 2011 Aug;39(15):6456-64.	21572102	10.1093/nar/gkr307
GSE30692	2	E.coli MG1655Δ6/pCA24N-dinJ treated with erythromycin vs. MG1655Δ6/pCA24N	Hu Y, Benedik MJ, Wood TK. Antitoxin DinJ influences the general stress response through transcript stabilizer CspE. Environ Microbiol 2012 Mar;14(3):669-79.	22026739	10.1111/j.1462-2920.2011.02618.x
GSE34631	6	Transcriptome analysis of E. coli in M9 minimal media supplemented with propylene glycol or glycerol	Nam H, Lewis NE, Lerman JA, Lee DH et al. Network context and selection in the evolution to enzyme specificity. Science 2012 Aug 31;337(6098):1101-4.	22936779	10.1126/science.1216861
GSE37026	8	Expression data from control and colicin M treated E. coli MG1655 culture	Kamenšek S, Žgur-Bertok D. Global transcriptional responses to the bacteriocin colicin M in Escherichia coli. BMC Microbiol 2013 Feb 19;13:42.	23421615	10.1186/1471-2180-13-42
GSE40648	8	Effect of simulated microgravity on E. coli K12 MG1655 growth and gene expression	Arunasri K, Adil M, Venu Charan K, Suvro C et al. Effect of simulated microgravity on E. coli K12 MG1655 growth and gene expression. PLoS One 2013;8(3):e57860.	23472115	10.1371/journal.pone.0057860
GSE44211	12	Gene expression in Escherichia coli treated with human PGRP, gentamicin, and CCCP	Kashyap DR, Rompca A, Gaballa A, Helmann JD et al. Peptidoglycan recognition proteins kill bacteria by inducing oxidative, thiol, and metal stress. PLoS Pathog 2014 Jul;10(7):e1004280.	25032698	10.1371/journal.ppat.1004280
GSE50828	6	DNA microarray analysis of E.coli K12 MG1655 exposed to prolonged stationary phase	Arunasri K, Adil M, Khan PA, Shivaji S. Global gene expression analysis of long-term stationary phase effects in E. coli K12 MG1655. PLoS One 2014 May 23;9(5):e96701.	24858919	10.1371/journal.pone.0096701
GSE51581	6	Gene expression profile of E. coli MG1655 cells grown at different growth rates in mixed substrates culture	Zhou Y, Vazquez A, Wise A, Warita T et al. Carbon catabolite repression correlates with the maintenance of near invariant molecular crowding in proliferating E. coli cells. BMC Syst Biol 2013 Dec 12;7:138.	24330501	10.1186/1752-0509-7-138
GSE53140	5	Transcriptomic analysis of carboxylic acid challenge in Escherichia coli: beyond membrane damage	Royce LA, Boggess E, Fu Y, Liu P et al. Transcriptomic analysis of carboxylic acid challenge in Escherichia coli: beyond membrane damage. PLoS One 2014;9(2):e89580.	24586888	10.1371/journal.pone.0089580
GSE58509	12	BolA is a transcriptional switch that turns off motility and turns on biofilm development	Dressaire C, Moreira RN, Barahona S, Alves de Matos AP et al. BolA is a transcriptional switch that turns off motility and turns on biofilm development. MBio 2015 Feb 17;6(1):e02352-14.	25691594	10.1128/mBio.02352-14
