# Supplementary material for: Purifying selection enduringly acts on the sequence evolution of highly expressed proteins in Escherichia coli
Source: G3 (Bethesda). 2022 Sep 8;12(11):jkac235. doi: 10.1093/g3journal/jkac235 (PMC9635659; doi:10.1093/g3journal/jkac235)
Supplement: jkac235_Supplemental_Table_S2 [file jkac235_supplemental_table_s2.xls]

## Sheet: Table S2
Table S2. List of genome sequence data used for the intraspecies comparative analysis.
Assembly accession	Organism name
GCA_000023665.1	Escherichia coli 'BL21-Gold(DE3)pLysS AG'
GCA_000194175.2	Escherichia coli 1.2741
GCA_000700525.1	Escherichia coli 2-011-08_S4_C3
GCA_000703605.1	Escherichia coli 2-052-05_S3_C3
GCA_000703385.1	Escherichia coli 2-052-05_S4_C2
GCA_000704225.1	Escherichia coli 2-177-06_S4_C1
GCA_000713865.1	Escherichia coli 2-460-02_S1_C2
GCA_000225065.2	Escherichia coli 2534-86
GCA_000354275.1	Escherichia coli 2875000
GCA_000013305.1	Escherichia coli 536
GCA_000026245.1	Escherichia coli 55989
GCA_000488475.1	Escherichia coli 907892
GCA_000478705.1	Escherichia coli 95JB1
GCA_000148365.1	Escherichia coli ABU 83972
GCA_000014845.1	Escherichia coli APEC O1
GCA_000332755.1	Escherichia coli APEC O78
GCA_000019385.1	Escherichia coli ATCC 8739
GCA_000017985.1	Escherichia coli B str. REL606
GCA_000725265.1	Escherichia coli B7A (GCA_000725265.1)
GCA_000009565.2	Escherichia coli BL21(DE3) (GCA_000009565.2)
GCA_000022665.2	Escherichia coli BL21(DE3) (GCA_000022665.2)
GCA_000022345.1	Escherichia coli BW2952
GCA_000474035.1	Escherichia coli C321.deltaA
GCA_000007445.1	Escherichia coli CFT073
GCA_000249935.2	Escherichia coli DEC9C
GCA_000023365.1	Escherichia coli DH1 (GCA_000023365.1)
GCA_000270105.1	Escherichia coli DH1 (GCA_000270105.1)
GCA_000017745.1	Escherichia coli E24377A
GCA_000026305.1	Escherichia coli ED1a
GCA_000210475.1	Escherichia coli ETEC H10407
GCA_000017765.1	Escherichia coli HS
GCA_000457455.1	Escherichia coli HVH 104 (4-6977960)
GCA_000458175.1	Escherichia coli HVH 146 (4-3189767)
GCA_000459375.1	Escherichia coli HVH 217 (4-1022806)
GCA_000026265.1	Escherichia coli IAI1
GCA_000026265.1	Escherichia coli IAI1
GCA_000026345.1	Escherichia coli IAI39
GCA_000025745.1	Escherichia coli IHE3034
GCA_000493755.1	Escherichia coli JJ1886
GCA_000258025.1	Escherichia coli KO11FL
GCA_000351485.1	Escherichia coli KTE53
GCA_000326505.1	Escherichia coli KTE82
GCA_000284495.1	Escherichia coli LF82
GCA_000468515.1	Escherichia coli LY180
GCA_000176575.2	Escherichia coli M718
GCA_000692755.1	Escherichia coli MGH 57
GCA_000214765.2	Escherichia coli NA114
GCA_000333215.1	Escherichia coli Nissle 1917 (GCA_000333215.1)
GCA_000010745.1	Escherichia coli O103:H2 str. 12009
GCA_000299255.1	Escherichia coli O104:H4 str. 2009EL-2050
GCA_000299475.1	Escherichia coli O104:H4 str. 2009EL-2071
GCA_000299455.1	Escherichia coli O104:H4 str. 2011C-3493
GCA_000319915.1	Escherichia coli O104:H4 str. Ec11-4984
GCA_000010765.1	Escherichia coli O111:H- str. 11128
GCA_000276925.1	Escherichia coli O111:H11 str. CVM9553
GCA_000619505.1	Escherichia coli O111:NM str. K6728
GCA_000616225.1	Escherichia coli O121:H19 str. 2011C-3500
GCA_000026545.1	Escherichia coli O127:H6 str. E2348/69
GCA_000615385.1	Escherichia coli O145:NM str. 2010C-3521
GCA_000617765.1	Escherichia coli O145:NM str. 2010C-4557C2
GCA_000021125.1	Escherichia coli O157:H7 str. EC4115
GCA_000021125.1	Escherichia coli O157:H7 str. EC4115
GCA_000006665.1	Escherichia coli O157:H7 str. EDL933 (GCA_000006665.1)
GCA_000732965.1	Escherichia coli O157:H7 str. EDL933 (GCA_000732965.1)
GCA_000618665.1	Escherichia coli O157:H7 str. K2324
GCA_000022225.1	Escherichia coli O157:H7 str. TW14359
GCA_000091005.1	Escherichia coli O26:H11 str. 11368
GCA_000025165.1	Escherichia coli O55:H7 str. CB9615
GCA_000245515.1	Escherichia coli O55:H7 str. RM12579
GCA_000245515.1	Escherichia coli O55:H7 str. RM12579
GCA_000227625.1	Escherichia coli O7:K1 str. CE10
GCA_000183345.1	Escherichia coli O83:H1 str. NRG 857C
GCA_000358915.1	Escherichia coli P0298942.12
GCA_000357065.1	Escherichia coli P0298942.4
GCA_000357825.1	Escherichia coli P0302308.5
GCA_000357945.1	Escherichia coli P0305260.11
GCA_000257275.1	Escherichia coli P12b
GCA_000493595.1	Escherichia coli PMV-1
GCA_000026285.1	Escherichia coli S88
GCA_000010385.1	Escherichia coli SE11
GCA_000010485.1	Escherichia coli SE15
GCA_000019645.1	Escherichia coli SMS-3-5
GCA_000148605.1	Escherichia coli UM146
GCA_000460255.1	Escherichia coli UMEA 3124-1
GCA_000026325.1	Escherichia coli UMN026
GCA_000212715.2	Escherichia coli UMNK88
GCA_000013265.1	Escherichia coli UTI89
GCA_000147755.2	Escherichia coli W (GCA_000147755.2)
GCA_000184185.1	Escherichia coli W (GCA_000184185.1)
GCA_000258145.1	Escherichia coli W (GCA_000258145.1)
GCA_000262125.1	Escherichia coli Xuzhou21
GCA_000233895.1	Escherichia coli str. 'clone D i14'
GCA_000233875.1	Escherichia coli str. 'clone D i2'
GCA_000740535.1	Escherichia coli str. CS04
GCA_000019425.1	Escherichia coli str. K-12 substr. DH10B
GCA_000350185.1	Escherichia coli str. K-12 substr. MDS42
GCA_000005845.2	Escherichia coli str. K-12 substr. MG1655
GCA_000010245.1	Escherichia coli str. K-12 substr. W3110
GCA_000714955.1	Escherichia coli str. UCD_JA62_pb
